# Supplementary material for: WHotLAMP: A simple, inexpensive, and sensitive molecular test for the detection of SARS-CoV-2 in saliva
Source: PLoS One. 2021 Sep 16;16(9):e0257464. doi: 10.1371/journal.pone.0257464 (PMC8445428; doi:10.1371/journal.pone.0257464)
Supplement: S1 Table — (XLSX) [file pone.0257464.s001.xlsx]

## Sheet: S1 Table - SARS-CoV-2 mutations
Strain	Mutation name	Mutation type
Alpha (B.1.1.7)	N:D3L	Nonsynonymous
Alpha (B.1.1.7)	N:R203K	Nonsynonymous
Alpha (B.1.1.7)	N:G204R	Nonsynonymous
Alpha (B.1.1.7)	N:S235F	Nonsynonymous
Alpha (B.1.1.7)	ORF1a:T1001I	Nonsynonymous
Alpha (B.1.1.7)	ORF1a:A1708D	Nonsynonymous
Alpha (B.1.1.7)	ORF1a:I2230T	Nonsynonymous
Alpha (B.1.1.7)	ORF1a:S3675-	Nonsynonymous
Alpha (B.1.1.7)	ORF1a:G3676-	Nonsynonymous
Alpha (B.1.1.7)	ORF1a:F3677-	Nonsynonymous
Alpha (B.1.1.7)	ORF1b:P314L	Nonsynonymous
Alpha (B.1.1.7)	ORF8:Q27*	Nonsynonymous
Alpha (B.1.1.7)	ORF8:R52I	Nonsynonymous
Alpha (B.1.1.7)	ORF8:Y73C	Nonsynonymous
Alpha (B.1.1.7)	S:H69-	Nonsynonymous
Alpha (B.1.1.7)	S:V70-	Nonsynonymous
Alpha (B.1.1.7)	S:Y144-	Nonsynonymous
Alpha (B.1.1.7)	S:N501Y	Nonsynonymous
Alpha (B.1.1.7)	S:A570D	Nonsynonymous
Alpha (B.1.1.7)	S:D614G	Nonsynonymous
Alpha (B.1.1.7)	S:P681H	Nonsynonymous
Alpha (B.1.1.7)	S:T716I	Nonsynonymous
Alpha (B.1.1.7)	S:S982A	Nonsynonymous
Alpha (B.1.1.7)	S:D1118H	Nonsynonymous
Alpha (B.1.1.7)	C241T	Silent
Alpha (B.1.1.7)	C913T	Silent
Alpha (B.1.1.7)	C3037T	Silent
Alpha (B.1.1.7)	C5986T	Silent
Alpha (B.1.1.7)	C14676T	Silent
Alpha (B.1.1.7)	C15279T	Silent
Alpha (B.1.1.7)	T16176C	Silent
Beta (B.1.351)	E:P71L	Nonsynonymous
Beta (B.1.351)	N:T205I	Nonsynonymous
Beta (B.1.351)	ORF1a:T265I	Nonsynonymous
Beta (B.1.351)	ORF1a:K1655N	Nonsynonymous
Beta (B.1.351)	ORF1a:K3353R	Nonsynonymous
Beta (B.1.351)	ORF1a:S3675-	Nonsynonymous
Beta (B.1.351)	ORF1a:G3676-	Nonsynonymous
Beta (B.1.351)	ORF1a:F3677-	Nonsynonymous
Beta (B.1.351)	ORF1b:P314L	Nonsynonymous
Beta (B.1.351)	ORF3a:Q57H	Nonsynonymous
Beta (B.1.351)	S:D80A	Nonsynonymous
Beta (B.1.351)	S:D215G	Nonsynonymous
Beta (B.1.351)	S:L241-	Nonsynonymous
Beta (B.1.351)	S:L242-	Nonsynonymous
Beta (B.1.351)	S:A243-	Nonsynonymous
Beta (B.1.351)	S:K417N	Nonsynonymous
Beta (B.1.351)	S:E484K	Nonsynonymous
Beta (B.1.351)	S:N501Y	Nonsynonymous
Beta (B.1.351)	S:D614G	Nonsynonymous
Beta (B.1.351)	S:A701V	Nonsynonymous
Beta (B.1.351)	G174T	Silent
Beta (B.1.351)	C241T	Silent
Beta (B.1.351)	C3037T	Silent
Beta (B.1.351)	C28253T	Silent
Delta (B.1.617.2)	M:I82T	Nonsynonymous
Delta (B.1.617.2)	N:D63G	Nonsynonymous
Delta (B.1.617.2)	N:R203M	Nonsynonymous
Delta (B.1.617.2)	N:D377Y	Nonsynonymous
Delta (B.1.617.2)	ORF1b:P314L	Nonsynonymous
Delta (B.1.617.2)	ORF1b:P1000L	Nonsynonymous
Delta (B.1.617.2)	ORF3a:S26L	Nonsynonymous
Delta (B.1.617.2)	ORF7a:V82A	Nonsynonymous
Delta (B.1.617.2)	ORF7a:T120I	Nonsynonymous
Delta (B.1.617.2)	S:T19R	Nonsynonymous
Delta (B.1.617.2)	S:E156-	Nonsynonymous
Delta (B.1.617.2)	S:F157-	Nonsynonymous
Delta (B.1.617.2)	S:R158G	Nonsynonymous
Delta (B.1.617.2)	S:L452R	Nonsynonymous
Delta (B.1.617.2)	S:T478K	Nonsynonymous
Delta (B.1.617.2)	S:D614G	Nonsynonymous
Delta (B.1.617.2)	S:P681R	Nonsynonymous
Delta (B.1.617.2)	S:D950N	Nonsynonymous
Delta (B.1.617.2)	G210T	Silent
Delta (B.1.617.2)	C241T	Silent
Delta (B.1.617.2)	C3037T	Silent
Delta (B.1.617.2)	A28271-	Silent
Delta (B.1.617.2)	G29742T	Silent
Gamma (P.1)	N:P80R	Nonsynonymous
Gamma (P.1)	N:R203K	Nonsynonymous
Gamma (P.1)	N:G204R	Nonsynonymous
Gamma (P.1)	ORF1a:S1188L	Nonsynonymous
Gamma (P.1)	ORF1a:K1795Q	Nonsynonymous
Gamma (P.1)	ORF1a:S3675-	Nonsynonymous
Gamma (P.1)	ORF1a:G3676-	Nonsynonymous
Gamma (P.1)	ORF1a:F3677-	Nonsynonymous
Gamma (P.1)	ORF1b:P314L	Nonsynonymous
Gamma (P.1)	ORF1b:E1264D	Nonsynonymous
Gamma (P.1)	ORF3a:S253P	Nonsynonymous
Gamma (P.1)	ORF8:E92K	Nonsynonymous
Gamma (P.1)	S:L18F	Nonsynonymous
Gamma (P.1)	S:T20N	Nonsynonymous
Gamma (P.1)	S:P26S	Nonsynonymous
Gamma (P.1)	S:D138Y	Nonsynonymous
Gamma (P.1)	S:R190S	Nonsynonymous
Gamma (P.1)	S:K417T	Nonsynonymous
Gamma (P.1)	S:E484K	Nonsynonymous
Gamma (P.1)	S:N501Y	Nonsynonymous
Gamma (P.1)	S:D614G	Nonsynonymous
Gamma (P.1)	S:H655Y	Nonsynonymous
Gamma (P.1)	S:T1027I	Nonsynonymous
Gamma (P.1)	S:V1176F	Nonsynonymous
Gamma (P.1)	C241T	Silent
Gamma (P.1)	T733C	Silent
Gamma (P.1)	C2749T	Silent
Gamma (P.1)	C3037T	Silent
Gamma (P.1)	A6319G	Silent
Gamma (P.1)	A6613G	Silent
Gamma (P.1)	C12778T	Silent
Gamma (P.1)	C13860T	Silent
Gamma (P.1)	A28877T	Silent
Gamma (P.1)	G28878C	Silent
