# Supplementary material for: WHotLAMP: A simple, inexpensive, and sensitive molecular test for the detection of SARS-CoV-2 in saliva
Source: PLoS One. 2021 Sep 16;16(9):e0257464. doi: 10.1371/journal.pone.0257464 (PMC8445428; doi:10.1371/journal.pone.0257464)
Supplement: S2 Table — (XLSX) [file pone.0257464.s002.xlsx]

## Sheet: S2 Table - Patient information
Sample	Sex	Age	Days from symptom onset to nasal and saliva sample	Remdesivir	Max Support	Max FiO2 (%)	Nasal Ct	ZI-1 LAMP	CUFC1 LAMP
1	F	36	9	No	RA	21	38
2	M	60	15	Yes	NC	40	38
3	M	58	3	Yes	NC	32	26
4	M	61	7	Yes	NC	32	28
5	M	49	2	Yes	NC	32	20
6	M	57	3	No	Vent	100	22
7	M	33	1	Yes	NC	28	34
8	F	60	12	Yes	NC	36	33
9	F	31	14	No	RA	21	37
10	F	62	7	No	Vent	100	23
11	M	47	7	Yes	NRB	95	24
12	M	41	21	Yes	NC	28	30
13	F	84	11	Yes	NC	36	31
14	M	59	15	Yes	NC	28	31
15	M	78	25	Yes	Vent	100	25
16	M	61	5	No	NC	28	40
17	M	77	2	No	NC	28	20
18	F	60	20	No	NC	26	32
19	M	25	3	No	RA	21	20
20	F	31	7	Yes	NC	40	36
21	M	52	18	Yes	HFNC	100	34
22	M	72	25	No	RA	21	31
23	M	81	21	No	Vent	100	28
24	M	80	5	No	HFNC	100	32
25	M	48	10	Yes	Vent	100	32
26	F	89	7	Yes	NC	40	24
27	M	60	16	Yes	HFNC	100	22
28	M	35	21	No	Vent	100	31
29	F	75	2	No	RA	21	40
30	M	52	4	Yes	NC	28	26
31	F	56	11	Yes	NC	34	39
32	F	48	1	No	RA	21	33
33	M	82	9	Yes	NRB	95	40
34	F	76	3	Yes	NC	32	34
35	F	66	11	No	NC	32	28
36	F	75	7	Yes	Nc	44	37
37	M	59	5	Yes	NC	40	30
38	F	72	8	No	NC	44	36
39	M	44	3	No	NC	32	29
40	F	87	1	Yes	BiPAP	60	22
41	F	57	10	No	RA	21	35
42	F	63	9	Yes	NC	40	33
43	F	54	12	No	RA	21	36
44	F	90	2	No	RA	21	26
45	F	49	9	Yes	NC	28	36
46	F	69	11	No	NC	40	31
47	M	71	9	Yes	NC	44	32
48	M	75	4	No	Vent	100	22
49	F	74	21	No	NC	28	34
50	M	73	21	No	NC	28	19
51	M	73	2	No	RA	21	40
52	F	79	1	Yes	NC	28	23
53	M	66	8	No	HFNC	100	21
54	F	53	9	No	NC	32	40
55	M	83	4	No	RA	21	31
					RA=Room Air
					NC=Low flow nasal cannula
					NRB=Non-rebreather mask
					BiPAP=Bilevel Positive airway pressure
					HFNC=High flow nasal cannula
					Vent=Ventilator
					Max Support: Maximum supplemental oxygen during hospitalization
